# Supplementary material for: Vitamin D levels and its influencing factors in pregnant women in mainland China: A systematic review and meta-analysis
Source: PLoS One. 2024 May 9;19(5):e0297613. doi: 10.1371/journal.pone.0297613 (PMC11081274; doi:10.1371/journal.pone.0297613)
Supplement: S1 File — (CSV) [file pone.0297613.s002.csv]

Search number	Query	Sort By	Filters	Search Details	Results	Time
6	(((((Pregnant Woman[Title/Abstract]) OR (Woman, Pregnant[Title/Abstract])) OR (Women, Pregnant[Title/Abstract])) OR ("Pregnant Women"[Mesh])) AND ("Vitamin D"[Mesh])) AND (((China[Title/Abstract]) OR (Chinese[Title/Abstract])) OR (Mainland China[Title/Abstract]))			("pregnant woman"[Title/Abstract] OR "woman pregnant"[Title/Abstract] OR "women pregnant"[Title/Abstract] OR "Pregnant Women"[MeSH Terms]) AND "Vitamin D"[MeSH Terms] AND ("China"[Title/Abstract] OR "Chinese"[Title/Abstract] OR "mainland china"[Title/Abstract])	12	02:57:36
5	((China[Title/Abstract]) OR (Chinese[Title/Abstract])) OR (Mainland China[Title/Abstract])			"China"[Title/Abstract] OR "Chinese"[Title/Abstract] OR "mainland china"[Title/Abstract]	519,934	02:56:58
4	"Vitamin D"[Mesh]	Most Recent		"Vitamin D"[MeSH Terms]	68,906	02:52:29
3	(((Pregnant Woman[Title/Abstract]) OR (Woman, Pregnant[Title/Abstract])) OR (Women, Pregnant[Title/Abstract])) OR ("Pregnant Women"[Mesh])			"pregnant woman"[Title/Abstract] OR "woman pregnant"[Title/Abstract] OR "women pregnant"[Title/Abstract] OR "Pregnant Women"[MeSH Terms]	26,530	02:49:52
2	((Pregnant Woman[Title/Abstract]) OR (Woman, Pregnant[Title/Abstract])) OR (Women, Pregnant[Title/Abstract])			"pregnant woman"[Title/Abstract] OR "woman pregnant"[Title/Abstract] OR "women pregnant"[Title/Abstract]	12,674	02:48:16
1	"Pregnant Women"[Mesh]	Most Recent		"Pregnant Women"[MeSH Terms]	14,686	02:46:20
